# Supplementary material for: Synthesis of Abscisic Acid in Neopyropia yezoensis and Its Regulation of Antioxidase Genes Expressions Under Hypersaline Stress
Source: Front Microbiol. 2022 Jan 10;12:775710. doi: 10.3389/fmicb.2021.775710 (PMC8784606; doi:10.3389/fmicb.2021.775710)
Supplement: Supplementary Table 2 — Annotate the major KEGG metabolic pathways of DEGs between different sample groups in N. yezoensis. [file Table_2.XLSX]

## Sheet: C-vs-CMA.DEG.KEGG_enrichme
Pathway Hierarchy1	Pathway Hierarchy2	KEGG Pathway	Pathway ID	Gene Number	Background number	P-Value	Q-Value	Gene IDs
Genetic Information Processing	Translation	Ribosome	ko03010	30	127	1.24e-06	0.000119462	py09742,py08643,py10220,py02204,py02065,py10117,py06333,py04902,py01398,py02598,py08716,pyi00051,py05515,py03334,py09419,py09255,py04260,py08056,py09671,py08244,py05965,py05612,py02699,py10014,py08884,py04901,py00332,py01158,py10984,py03567
Genetic Information Processing	Replication and repair	DNA replication	ko03030	14	46	5.01e-05	0.00240541	py01824,py03682,py03703,py04305,py05013,py00206,py06091,py06800,py06123,py06830,py09582,py10829,py10767,py09540
Metabolism	Amino acid metabolism	Valine, leucine and isoleucine biosynthesis	ko00290	5	14	0.00712	0.201185	py02120,py04495,py00230,py05719,py04614
Metabolism	Carbohydrate metabolism	Pentose phosphate pathway	ko00030	9	39	0.00883	0.201185	py03295,py02513,py06321,py10169,py08095,py09510,py02342,py11250,py00590
Metabolism	Metabolism of other amino acids	Glutathione metabolism	ko00480	9	40	0.0105	0.201185	py02513,py02541,py02177,py06989,py06439,py05205,py04661,py10504,py09510
Environmental Information Processing	Signal transduction	MAPK signaling pathway - plant	ko04016	8	35	0.0141	0.220553	py07492,py07621,py04838,py00308,py01303,py11438,py09303,py11209
Metabolism	Overview	Biosynthesis of amino acids	ko01230	24	162	0.0161	0.220553	py00230,py04845,py01242,py06716,py05048,py09145,py10601,py02120,py09797,py02189,py05719,py10963,py10112,py08375,py01674,py04614,py01582,py01672,py08281,py10498,py04495,py09445,py11250,py05727
Environmental Information Processing	Membrane transport	ABC transporters	ko02010	8	38	0.0228	0.274101	py05956,py08608,py00301,pyi00076,pyi00077,py00859,py03851,py10764
Metabolism	Metabolism of cofactors and vitamins	Nicotinate and nicotinamide metabolism	ko00760	4	14	0.0364	0.388732	py10813,py01842,py10821,py04901
Metabolism	Overview	2-Oxocarboxylic acid metabolism	ko01210	6	28	0.0428	0.411105	py09797,py02120,py04495,py05719,py10963,py04614
Metabolism	Amino acid metabolism	Lysine biosynthesis	ko00300	3	11	0.0777	0.467026	py06716,py01672,py10963
Metabolism	Biosynthesis of other secondary metabolites	Isoquinoline alkaloid biosynthesis	ko00950	4	18	0.0827	0.467026	py10093,py01047,py06626,py09797
Metabolism	Carbohydrate metabolism	Starch and sucrose metabolism	ko00500	7	39	0.0692	0.467026	py03295,py08668,py06005,py08066,py05706,py05394,py08095
Metabolism	Energy metabolism	Photosynthesis - antenna proteins	ko00196	4	18	0.0827	0.467026	py06810,py00247,py04703,py00271
Metabolism	Metabolism of cofactors and vitamins	Pantothenate and CoA biosynthesis	ko00770	3	11	0.0777	0.467026	py04495,py05719,py04614
Metabolism	Overview	Carbon metabolism	ko01200	21	157	0.0618	0.467026	py10601,py05048,py01242,py00230,py09510,py02189,py10142,py09797,py00590,py02513,py01582,py01303,py08095,py10169,py08375,py07492,py04528,py07901,py02359,py02342,py11250
Organismal Systems	Environmental adaptation	Plant-pathogen interaction	ko04626	5	23	0.0592	0.467026	py09489,py00308,py02100,py06212,py09861
Environmental Information Processing	Signal transduction	Plant hormone signal transduction	ko04075	2	8	0.17	0.507998	py07621,py04838
Genetic Information Processing	Replication and repair	Mismatch repair	ko03430	5	28	0.118	0.507998	py10829,py06123,py06091,py03703,py02837
Metabolism	Amino acid metabolism	Cysteine and methionine metabolism	ko00270	6	40	0.171	0.507998	py06716,py10963,py04495,py09797,py06989,py06439
Metabolism	Amino acid metabolism	Glycine, serine and threonine metabolism	ko00260	6	40	0.171	0.507998	py01242,py00230,py05048,py10963,py01582,py06716
Metabolism	Amino acid metabolism	Phenylalanine, tyrosine and tryptophan biosynthesis	ko00400	5	30	0.147	0.507998	py09797,py08281,py09445,py01674,py09145
Metabolism	Biosynthesis of other secondary metabolites	Carbapenem biosynthesis	ko00332	1	2	0.18	0.507998	py10498
Metabolism	Biosynthesis of other secondary metabolites	Flavone and flavonol biosynthesis	ko00944	1	2	0.18	0.507998	py01634
Metabolism	Biosynthesis of other secondary metabolites	Flavonoid biosynthesis	ko00941	1	2	0.18	0.507998	py01634
Metabolism	Biosynthesis of other secondary metabolites	Monobactam biosynthesis	ko00261	2	8	0.17	0.507998	py06716,py10963
Metabolism	Carbohydrate metabolism	Glycolysis / Gluconeogenesis	ko00010	10	75	0.166	0.507998	py03295,py10601,py06321,py10169,py08375,py08095,py02342,py02189,py02359,py10142
Metabolism	Energy metabolism	Nitrogen metabolism	ko00910	5	29	0.132	0.507998	py01624,py01233,py07122,py04172,py08787
Metabolism	Metabolism of cofactors and vitamins	One carbon pool by folate	ko00670	3	15	0.163	0.507998	py09512,py07376,py01582
Metabolism	Metabolism of cofactors and vitamins	Porphyrin and chlorophyll metabolism	ko00860	6	39	0.157	0.507998	py00176,py03856,py05363,py02221,py11277,py09583
Metabolism	Metabolism of terpenoids and polyketides	Sesquiterpenoid and triterpenoid biosynthesis	ko00909	1	2	0.18	0.507998	py04163
Metabolism	Metabolism of terpenoids and polyketides	Zeatin biosynthesis	ko00908	1	2	0.18	0.507998	py01634
Metabolism	Nucleotide metabolism	Purine metabolism	ko00230	14	109	0.144	0.507998	py10504,py07697,py06800,py04661,py10141,py05205,py04305,py11250,py03295,py07376,py11438,py03389,py09512,py09980
Organismal Systems	Environmental adaptation	Circadian rhythm - plant	ko04712	2	7	0.136	0.507998	py06629,py10078
Cellular Processes	Transport and catabolism	Peroxisome	ko04146	7	51	0.201	0.522206	py01842,py09809,py01303,py08301,py07492,py02684,py06375
Metabolism	Amino acid metabolism	Tryptophan metabolism	ko00380	3	17	0.212	0.522206	py05191,py07492,py01303
Metabolism	Lipid metabolism	alpha-Linolenic acid metabolism	ko00592	3	17	0.212	0.522206	py00362,py08301,py00202
Metabolism	Lipid metabolism	Biosynthesis of unsaturated fatty acids	ko01040	4	25	0.206	0.522206	py08301,py07174,py06234,py00815
Metabolism	Metabolism of terpenoids and polyketides	Carotenoid biosynthesis	ko00906	2	9	0.206	0.522206	py11000,py07201
Metabolism	Amino acid metabolism	Tyrosine metabolism	ko00350	4	27	0.247	0.593616	py09797,py06626,py01047,py10093
Metabolism	Amino acid metabolism	Arginine biosynthesis	ko00220	3	19	0.264	0.604389	py10112,py05727,py09797
Metabolism	Overview	Fatty acid metabolism	ko01212	6	46	0.264	0.604389	py03338,py08301,py06234,py00815,py01732,py07174
Metabolism	Amino acid metabolism	Alanine, aspartate and glutamate metabolism	ko00250	4	29	0.291	0.621087	py08393,py09797,py06725,py05727
Metabolism	Amino acid metabolism	Arginine and proline metabolism	ko00330	3	20	0.291	0.621087	py09797,py06439,py10498
Metabolism	Metabolism of other amino acids	beta-Alanine metabolism	ko00410	2	11	0.279	0.621087	py06439,py02684
Metabolism	Metabolism of terpenoids and polyketides	Terpenoid backbone biosynthesis	ko00900	3	21	0.318	0.663703	py03856,py02897,py09946
Metabolism	Carbohydrate metabolism	C5-Branched dibasic acid metabolism	ko00660	1	4	0.328	0.669007	py02120
Genetic Information Processing	Replication and repair	Nucleotide excision repair	ko03420	6	51	0.349	0.688036	py10829,py06123,py06800,py06091,py03703,py07320
Metabolism	Metabolism of other amino acids	Selenocompound metabolism	ko00450	2	13	0.351	0.688036	py07305,py10279
Genetic Information Processing	Folding, sorting and degradation	RNA degradation	ko03018	7	66	0.433	0.769109	py09321,py02189,py04527,py04858,py01412,py10601,py09747
Metabolism	Amino acid metabolism	Phenylalanine metabolism	ko00360	2	15	0.421	0.769109	py09797,py09145
Metabolism	Carbohydrate metabolism	Fructose and mannose metabolism	ko00051	3	25	0.425	0.769109	py02342,py10169,py06321
Metabolism	Energy metabolism	Carbon fixation in photosynthetic organisms	ko00710	6	55	0.419	0.769109	py08375,py02342,py10169,py02359,py09797,py04528
Metabolism	Nucleotide metabolism	Pyrimidine metabolism	ko00240	8	75	0.414	0.769109	py03389,py11438,py07579,py04305,py05205,py06800,py04661,py10504
Genetic Information Processing	Replication and repair	Non-homologous end-joining	ko03450	1	6	0.449	0.778941	py09540
Metabolism	Metabolism of cofactors and vitamins	Biotin metabolism	ko00780	2	16	0.454	0.778941	py01732,py00815
Genetic Information Processing	Translation	Ribosome biogenesis in eukaryotes	ko03008	6	58	0.471	0.793918	py07014,py10998,py10600,py01395,py09321,py11033
Cellular Processes	Transport and catabolism	Phagosome	ko04145	4	38	0.489	0.795363	py11492,py06402,py10967,py08696
Metabolism	Carbohydrate metabolism	Galactose metabolism	ko00052	2	17	0.487	0.795363	py05394,py03295
Genetic Information Processing	Replication and repair	Base excision repair	ko03410	3	30	0.549	0.851114	py06800,py06123,py09540
Metabolism	Biosynthesis of other secondary metabolites	Tropane, piperidine and pyridine alkaloid biosynthesis	ko00960	1	9	0.591	0.851114	py09797
Metabolism	Carbohydrate metabolism	Amino sugar and nucleotide sugar metabolism	ko00520	3	33	0.615	0.851114	py03295,py05394,py08095
Metabolism	Carbohydrate metabolism	Ascorbate and aldarate metabolism	ko00053	2	20	0.576	0.851114	py06361,py00590
Metabolism	Carbohydrate metabolism	Glyoxylate and dicarboxylate metabolism	ko00630	4	44	0.608	0.851114	py07901,py01303,py07492,py01582
Metabolism	Energy metabolism	Photosynthesis	ko00195	2	21	0.603	0.851114	py08802,py10045
Metabolism	Lipid metabolism	Fatty acid biosynthesis	ko00061	2	20	0.576	0.851114	py01732,py00815
Metabolism	Lipid metabolism	Fatty acid degradation	ko00071	2	19	0.548	0.851114	py03338,py08301
Metabolism	Lipid metabolism	Linoleic acid metabolism	ko00591	1	9	0.591	0.851114	py09411
Metabolism	Metabolism of cofactors and vitamins	Thiamine metabolism	ko00730	1	10	0.629	0.851114	py02897
Metabolism	Metabolism of cofactors and vitamins	Ubiquinone and other terpenoid-quinone biosynthesis	ko00130	2	21	0.603	0.851114	py00865,py10760
Metabolism	Metabolism of cofactors and vitamins	Vitamin B6 metabolism	ko00750	1	10	0.629	0.851114	py01242
Metabolism	Lipid metabolism	Glycerolipid metabolism	ko00561	3	37	0.693	0.923798	py00140,py04909,py11112
Metabolism	Carbohydrate metabolism	Pentose and glucuronate interconversions	ko00040	1	13	0.725	0.9535	py05394
Metabolism	Metabolism of other amino acids	Cyanoamino acid metabolism	ko00460	1	14	0.751	0.9744	py01582
Metabolism	Carbohydrate metabolism	Citrate cycle (TCA cycle)	ko00020	2	29	0.774	0.978546	py10142,py02359
Metabolism	Lipid metabolism	Arachidonic acid metabolism	ko00590	1	15	0.775	0.978546	py02541
Cellular Processes	Transport and catabolism	Endocytosis	ko04144	3	60	0.932	0.99083	py05721,py03526,py05269
Genetic Information Processing	Folding, sorting and degradation	Protein processing in endoplasmic reticulum	ko04141	7	108	0.897	0.99083	py08669,py06212,py02100,py04674,py10585,py06402,py02384
Genetic Information Processing	Folding, sorting and degradation	Ubiquitin mediated proteolysis	ko04120	3	57	0.916	0.99083	py05970,py03941,py03503
Genetic Information Processing	Replication and repair	Homologous recombination	ko03440	1	21	0.876	0.99083	py10829
Genetic Information Processing	Transcription	Basal transcription factors	ko03022	1	30	0.95	0.99083	py07320
Genetic Information Processing	Transcription	RNA polymerase	ko03020	1	28	0.938	0.99083	py03389
Genetic Information Processing	Translation	mRNA surveillance pathway	ko03015	2	48	0.95	0.99083	novel.10152,py04420
Genetic Information Processing	Translation	RNA transport	ko03013	5	75	0.85	0.99083	py00537,py07045,novel.10152,py02885,py11052
Metabolism	Amino acid metabolism	Histidine metabolism	ko00340	1	16	0.796	0.99083	py04845
Metabolism	Amino acid metabolism	Lysine degradation	ko00310	1	19	0.849	0.99083	py05531
Metabolism	Amino acid metabolism	Valine, leucine and isoleucine degradation	ko00280	2	36	0.867	0.99083	py04495,py03338
Metabolism	Carbohydrate metabolism	Inositol phosphate metabolism	ko00562	1	30	0.95	0.99083	py02514
Metabolism	Carbohydrate metabolism	Propanoate metabolism	ko00640	1	29	0.944	0.99083	py02684
Metabolism	Carbohydrate metabolism	Pyruvate metabolism	ko00620	2	40	0.903	0.99083	py10142,py02359
Metabolism	Lipid metabolism	Steroid biosynthesis	ko00100	1	20	0.863	0.99083	py04163
Metabolism	Metabolism of cofactors and vitamins	Folate biosynthesis	ko00790	1	19	0.849	0.99083	novel.12952
Genetic Information Processing	Transcription	Spliceosome	ko03040	2	102	1	0.99958	py03754,py05211
Genetic Information Processing	Translation	Aminoacyl-tRNA biosynthesis	ko00970	2	60	0.982	0.99958	py11126,py06079
Metabolism	Energy metabolism	Oxidative phosphorylation	ko00190	1	72	0.999	0.99958	py08696
Metabolism	Lipid metabolism	Glycerophospholipid metabolism	ko00564	1	48	0.992	0.99958	py00140

## Sheet: C-vs-MC.DEG.KEGG_enrichmen
Pathway Hierarchy1	Pathway Hierarchy2	KEGG Pathway	Pathway ID	Gene Number	Background number	P-Value	Q-Value	Gene IDs
Genetic Information Processing	Translation	Ribosome	ko03010	88	127	1.65446e-40	1.75372e-38	py01399,py05752,py05965,py04840,py04730,py03070,py04901,py00409,py03522,py03674,py03567,py01697,py00610,py10015,py08409,py08643,py11199,py10177,py02907,py07362,py04260,py03262,py02921,py02168,py06535,py05546,py02065,py08716,py09742,py02366,py09671,py02598,py08410,novel.12729,py08365,py04902,py03613,py10700,py10117,py09820,py09965,py01249,py09419,py09796,py11428,pyi00051,py05612,py03334,py06333,py…
Metabolism	Overview	Biosynthesis of amino acids	ko01230	46	162	0.000152336	0.00807382	py03335,py00230,py04495,py07462,py11250,py02120,py09270,py02189,py09145,py08375,py00330,py01879,py01674,py03824,py02076,py05727,py04614,py11426,py00430,py01242,py05048,py10498,py01582,py02917,py11275,py00243,py09382,py06485,py02015,py06806,py02188,py05719,py08622,py10963,py00992,py06716,py04643,py10112,py09797,py08281,py03228,py07310,py08434,py03653,py04845,py10601
Genetic Information Processing	Replication and repair	DNA replication	ko03030	18	46	0.00027655	0.00977145	py06123,py06091,py06830,py10829,py01824,py09540,py06800,py04305,py09582,py04610,py03703,py07638,py04605,py03682,py11509,py08940,py10767,py05013
Metabolism	Amino acid metabolism	Valine, leucine and isoleucine biosynthesis	ko00290	7	14	0.00452998	0.120044	py06485,py02015,py02120,py04614,py00230,py04495,py05719
Metabolism	Metabolism of cofactors and vitamins	Porphyrin and chlorophyll metabolism	ko00860	13	39	0.00955314	0.202526	py06628,py00176,py03856,py10449,py02221,py02618,py05363,py03667,py03224,py00134,py04026,py09583,py09928
Metabolism	Overview	2-Oxocarboxylic acid metabolism	ko01210	10	28	0.0132102	0.233381	py04495,py09797,py06485,py02015,py02120,py05719,py04614,py11426,py08434,py10963
Metabolism	Amino acid metabolism	Cysteine and methionine metabolism	ko00270	12	40	0.029358	0.388993	py09797,py00330,py06938,py04495,py06989,py02917,py10963,py06716,py06439,py09270,py03653,py11426
Metabolism	Biosynthesis of other secondary metabolites	Carbapenem biosynthesis	ko00332	2	2	0.0288557	0.388993	py03335,py10498
Genetic Information Processing	Replication and repair	Mismatch repair	ko03430	9	28	0.0367065	0.432321	py04610,py02837,py04605,py06091,py06123,py11509,py10829,py03703,py07638
Metabolism	Lipid metabolism	alpha-Linolenic acid metabolism	ko00592	6	17	0.0543632	0.527709	py00203,py07678,py00202,py00362,py05628,py08301
Metabolism	Metabolism of other amino acids	Selenocompound metabolism	ko00450	5	13	0.0547623	0.527709	py10279,py07866,py00330,py07305,py05572
Metabolism	Amino acid metabolism	Lysine biosynthesis	ko00300	4	11	0.101008	0.806346	py02076,py10963,py06716,py11426
Metabolism	Amino acid metabolism	Phenylalanine, tyrosine and tryptophan biosynthesis	ko00400	8	30	0.123119	0.806346	py09145,py08622,py07310,py03228,py01674,py08281,py09797,py11275
Metabolism	Biosynthesis of other secondary metabolites	Monobactam biosynthesis	ko00261	3	8	0.140916	0.806346	py06716,py10963,py11426
Metabolism	Carbohydrate metabolism	C5-Branched dibasic acid metabolism	ko00660	2	4	0.13648	0.806346	py02120,py06485
Metabolism	Energy metabolism	Nitrogen metabolism	ko00910	8	29	0.105109	0.806346	py01624,py01233,py09926,py04172,py08787,py04857,py07122,py04860
Metabolism	Metabolism of other amino acids	Glutathione metabolism	ko00480	10	40	0.128339	0.806346	py10504,py02541,py02513,py00631,py05205,py06439,py06989,py04661,py02177,py09510
Metabolism	Nucleotide metabolism	Purine metabolism	ko00230	23	109	0.152141	0.806346	py07517,py00992,py09980,py10835,py09512,py03220,py11250,py04661,py10141,py06800,py05205,py07697,py11438,py06904,py10504,py04305,py00430,py05261,py05057,py08617,py03611,py03436,py07376
Metabolism	Nucleotide metabolism	Pyrimidine metabolism	ko00240	17	75	0.123817	0.806346	py05526,py03861,py05057,py05261,py04305,py08430,py10504,py11438,py11436,novel.567,py05205,py06800,py04661,py03220,py10835,py07579,py07517
Metabolism	Overview	Carbon metabolism	ko01200	32	157	0.148459	0.806346	py08434,py03653,py02847,py10601,py04643,py04528,py09797,py09510,py07901,py06806,py02188,py00992,py06162,py09382,py00590,py00430,py03817,py08095,py01242,py05048,py01582,py08375,py10142,py03824,py09270,py02513,py02189,py02579,py07492,py00230,py06938,py11250
Genetic Information Processing	Folding, sorting and degradation	Protein export	ko03060	8	32	0.163578	0.82568	py01055,py08988,py01908,py10588,py10519,py07061,py08718,py01840
Environmental Information Processing	Signal transduction	MAPK signaling pathway - plant	ko04016	8	35	0.233876	0.829503	py11209,py07492,py07517,py11438,py07621,py00308,py04838,py09303
Genetic Information Processing	Translation	Aminoacyl-tRNA biosynthesis	ko00970	13	60	0.208638	0.829503	py06378,py06079,py06520,py09129,py03494,py11126,py08475,py08054,py06628,py01746,py09284,py09175,py03667
Metabolism	Amino acid metabolism	Glycine, serine and threonine metabolism	ko00260	9	40	0.229045	0.829503	py06806,py11426,py05048,py01582,py01242,py06716,py10963,py02847,py00230
Metabolism	Carbohydrate metabolism	Inositol phosphate metabolism	ko00562	7	30	0.238274	0.829503	py10584,py08369,py10889,py02514,py05744,py00243,py02749
Metabolism	Carbohydrate metabolism	Pyruvate metabolism	ko00620	9	40	0.229045	0.829503	py06938,py10142,py02015,py07154,py00430,py02579,py00992,py02847,py03817
Metabolism	Metabolism of cofactors and vitamins	Nicotinate and nicotinamide metabolism	ko00760	4	14	0.203413	0.829503	py04901,py01842,py03220,py10813
Metabolism	Metabolism of cofactors and vitamins	One carbon pool by folate	ko00670	4	15	0.242591	0.829503	py01165,py09512,py07376,py01582
Metabolism	Metabolism of cofactors and vitamins	Thiamine metabolism	ko00730	3	10	0.233893	0.829503	py02897,novel.6395,py05176
Metabolism	Metabolism of terpenoids and polyketides	Carotenoid biosynthesis	ko00906	3	9	0.185883	0.829503	py07201,py11000,py05365
Organismal Systems	Environmental adaptation	Plant-pathogen interaction	ko04626	6	23	0.183652	0.829503	py09861,py06212,py00308,py02100,py09489,py00102
Metabolism	Amino acid metabolism	Histidine metabolism	ko00340	4	16	0.283257	0.84057	py00243,py01879,py00450,py04845
Metabolism	Carbohydrate metabolism	Glycolysis / Gluconeogenesis	ko00010	15	75	0.285477	0.84057	py04643,py08375,py10142,py06162,py09382,py03824,py06321,py02188,py02189,py00430,py03817,py08095,py02847,py10601,py00992
Metabolism	Glycan biosynthesis and metabolism	Other glycan degradation	ko00511	2	6	0.271174	0.84057	py02752,py06236
Metabolism	Metabolism of cofactors and vitamins	Biotin metabolism	ko00780	4	16	0.283257	0.84057	py00815,py04167,py01712,py01732
Metabolism	Metabolism of cofactors and vitamins	Pantothenate and CoA biosynthesis	ko00770	3	11	0.283725	0.84057	py04614,py05719,py04495
Metabolism	Biosynthesis of other secondary metabolites	Betalain biosynthesis	ko00965	1	2	0.311098	0.845548	novel.7701
Metabolism	Biosynthesis of other secondary metabolites	Flavone and flavonol biosynthesis	ko00944	1	2	0.311098	0.845548	py09160
Metabolism	Biosynthesis of other secondary metabolites	Flavonoid biosynthesis	ko00941	1	2	0.311098	0.845548	py09160
Metabolism	Amino acid metabolism	Tryptophan metabolism	ko00380	4	17	0.324817	0.858024	py05572,py08150,py07492,py05191
Metabolism	Carbohydrate metabolism	Starch and sucrose metabolism	ko00500	8	39	0.339972	0.858024	py08095,py08668,py06162,py06005,py05706,py02128,py05394,py08066
Organismal Systems	Environmental adaptation	Circadian rhythm - plant	ko04712	2	7	0.339522	0.858024	py10078,py06629
Genetic Information Processing	Replication and repair	Nucleotide excision repair	ko03420	10	51	0.363941	0.890738	py06800,py04610,py07638,py03703,py06091,py06123,py04605,py07320,py10829,py11509
Metabolism	Amino acid metabolism	Alanine, aspartate and glutamate metabolism	ko00250	6	29	0.36974	0.890738	py06725,py07462,py08393,py05727,py03611,py09797
Environmental Information Processing	Signal transduction	Plant hormone signal transduction	ko04075	2	8	0.405724	0.941249	py07621,py04838
Metabolism	Amino acid metabolism	Arginine biosynthesis	ko00220	4	19	0.408467	0.941249	py10112,py09797,py07462,py05727
Metabolism	Amino acid metabolism	Arginine and proline metabolism	ko00330	4	20	0.449626	0.972659	py03335,py09797,py10498,py06439
Metabolism	Energy metabolism	Sulfur metabolism	ko00920	4	20	0.449626	0.972659	py03436,py00330,py03653,py09270
Metabolism	Lipid metabolism	Fatty acid biosynthesis	ko00061	4	20	0.449626	0.972659	py02579,py00815,py01712,py01732
Metabolism	Amino acid metabolism	Phenylalanine metabolism	ko00360	3	15	0.482001	0.979649	py09145,py02157,py09797
Metabolism	Energy metabolism	Photosynthesis	ko00195	4	21	0.489825	0.979649	py03896,py10045,py11008,py00188
Metabolism	Lipid metabolism	Linoleic acid metabolism	ko00591	2	9	0.468536	0.979649	py07088,py09411
Metabolism	Metabolism of terpenoids and polyketides	Terpenoid backbone biosynthesis	ko00900	4	21	0.489825	0.979649	novel.6395,py09946,py02897,py03856
Cellular Processes	Transport and catabolism	Autophagy - other eukaryotes	ko04136	1	7	0.728888	0.999123	py02749
Cellular Processes	Transport and catabolism	Endocytosis	ko04144	7	60	0.90533	0.999123	py07442,py05721,py03526,py05269,py04861,py00404,py08369
Cellular Processes	Transport and catabolism	Peroxisome	ko04146	8	51	0.657037	0.999123	py08301,py01842,py09809,py06375,py02549,py07492,py02684,py03016
Cellular Processes	Transport and catabolism	Phagosome	ko04145	6	38	0.646171	0.999123	py10654,py06402,py11492,py02749,py10967,py08696
Environmental Information Processing	Membrane transport	ABC transporters	ko02010	6	38	0.646171	0.999123	py10764,pyi00076,py03851,pyi00077,py00859,py08608
Environmental Information Processing	Signal transduction	Phosphatidylinositol signaling system	ko04070	3	28	0.878335	0.999123	py08369,py00243,py02749
Genetic Information Processing	Folding, sorting and degradation	Proteasome	ko03050	4	40	0.927481	0.999123	py09323,py00648,py09322,py09613
Genetic Information Processing	Folding, sorting and degradation	Protein processing in endoplasmic reticulum	ko04141	17	108	0.677682	0.999123	py06402,py10585,py09623,py08669,py07722,py00102,py06325,novel.16065,py11056,py02100,py02384,py07598,py00404,py04674,py06212,py01532,py04861
Genetic Information Processing	Folding, sorting and degradation	RNA degradation	ko03018	11	66	0.580553	0.999123	py10601,py09321,py09140,py02188,py02189,py01412,py04527,py04858,py10939,py09747,py01964
Genetic Information Processing	Folding, sorting and degradation	Ubiquitin mediated proteolysis	ko04120	4	57	0.992245	0.999123	py03941,py05970,py04746,py07598
Genetic Information Processing	Replication and repair	Base excision repair	ko03410	3	30	0.905962	0.999123	py06123,py06800,py09540
Genetic Information Processing	Replication and repair	Homologous recombination	ko03440	2	21	0.894665	0.999123	py10829,py11509
Genetic Information Processing	Replication and repair	Non-homologous end-joining	ko03450	1	6	0.673264	0.999123	py09540
Genetic Information Processing	Transcription	Basal transcription factors	ko03022	1	30	0.996347	0.999123	py07320
Genetic Information Processing	Transcription	RNA polymerase	ko03020	3	28	0.878335	0.999123	py05057,py05261,py10835
Genetic Information Processing	Transcription	Spliceosome	ko03040	9	102	0.994375	0.999123	py10843,py05211,py04908,py04861,py07627,py01366,py03754,py00404,py01964
Genetic Information Processing	Translation	mRNA surveillance pathway	ko03015	6	48	0.849255	0.999123	py09085,py07627,py02157,py04420,py03280,novel.10152
Genetic Information Processing	Translation	Ribosome biogenesis in eukaryotes	ko03008	9	58	0.672946	0.999123	py07014,py01395,py10600,py09760,py11033,py09321,py10998,py05697,py10843
Genetic Information Processing	Translation	RNA transport	ko03013	10	75	0.843868	0.999123	py07627,py03317,py09623,novel.10152,py06023,py00537,py11052,py09511,py07045,py02885
Metabolism	Amino acid metabolism	Lysine degradation	ko00310	1	19	0.971241	0.999123	py05531
Metabolism	Amino acid metabolism	Tyrosine metabolism	ko00350	3	27	0.861982	0.999123	py01047,py06626,py09797
Metabolism	Amino acid metabolism	Valine, leucine and isoleucine degradation	ko00280	2	36	0.990006	0.999123	py02847,py04495
Metabolism	Biosynthesis of other secondary metabolites	Isoquinoline alkaloid biosynthesis	ko00950	3	18	0.612306	0.999123	py09797,py06626,py01047
Metabolism	Biosynthesis of other secondary metabolites	Tropane, piperidine and pyridine alkaloid biosynthesis	ko00960	1	9	0.813369	0.999123	py09797
Metabolism	Carbohydrate metabolism	Amino sugar and nucleotide sugar metabolism	ko00520	3	33	0.936861	0.999123	py06162,py08095,py05394
Metabolism	Carbohydrate metabolism	Ascorbate and aldarate metabolism	ko00053	3	20	0.685979	0.999123	py06361,py00243,py00590
Metabolism	Carbohydrate metabolism	Butanoate metabolism	ko00650	1	16	0.949571	0.999123	py02157
Metabolism	Carbohydrate metabolism	Citrate cycle (TCA cycle)	ko00020	5	29	0.563121	0.999123	py02847,py03817,py06938,py10142,py08434
Metabolism	Carbohydrate metabolism	Fructose and mannose metabolism	ko00051	1	25	0.99066	0.999123	py06321
Metabolism	Carbohydrate metabolism	Galactose metabolism	ko00052	3	17	0.571375	0.999123	py06162,py06236,py05394
Metabolism	Carbohydrate metabolism	Glyoxylate and dicarboxylate metabolism	ko00630	6	44	0.783034	0.999123	py07492,py02847,py01582,py06938,py01165,py07901
Metabolism	Carbohydrate metabolism	Pentose and glucuronate interconversions	ko00040	1	13	0.911615	0.999123	py05394
Metabolism	Carbohydrate metabolism	Pentose phosphate pathway	ko00030	6	39	0.672163	0.999123	py02513,py06321,py00590,py08095,py11250,py09510
Metabolism	Carbohydrate metabolism	Propanoate metabolism	ko00640	3	29	0.892945	0.999123	py02847,py02684,py02579
Metabolism	Energy metabolism	Carbon fixation in photosynthetic organisms	ko00710	8	55	0.74081	0.999123	py09382,py03824,py04643,py08375,py04528,py09797,py06938,py03817
Metabolism	Energy metabolism	Oxidative phosphorylation	ko00190	4	72	0.999123	0.999123	py06186,py10083,py06151,py08696
Metabolism	Energy metabolism	Photosynthesis - antenna proteins	ko00196	3	18	0.612306	0.999123	py04703,py00271,py00247
Metabolism	Glycan biosynthesis and metabolism	N-Glycan biosynthesis	ko00510	1	27	0.993583	0.999123	py00884
Metabolism	Lipid metabolism	Arachidonic acid metabolism	ko00590	1	15	0.939195	0.999123	py02541
Metabolism	Lipid metabolism	Biosynthesis of unsaturated fatty acids	ko01040	4	25	0.63578	0.999123	py07174,py08301,py00815,py06234
Metabolism	Lipid metabolism	Fatty acid degradation	ko00071	1	19	0.971241	0.999123	py08301
Metabolism	Lipid metabolism	Glycerolipid metabolism	ko00561	5	37	0.778669	0.999123	py07090,py00140,py11112,py04909,py00363
Metabolism	Lipid metabolism	Glycerophospholipid metabolism	ko00564	3	48	0.992663	0.999123	py11420,py00140,py04676
Metabolism	Lipid metabolism	Sphingolipid metabolism	ko00600	1	11	0.871552	0.999123	py06236
Metabolism	Lipid metabolism	Steroid biosynthesis	ko00100	2	20	0.877903	0.999123	py02587,py04338
Metabolism	Metabolism of cofactors and vitamins	Folate biosynthesis	ko00790	3	19	0.650526	0.999123	py00035,py08158,novel.12952
Metabolism	Metabolism of cofactors and vitamins	Riboflavin metabolism	ko00740	1	14	0.926689	0.999123	py11122
Metabolism	Metabolism of cofactors and vitamins	Ubiquinone and other terpenoid-quinone biosynthesis	ko00130	2	21	0.894665	0.999123	py00865,py10760
Metabolism	Metabolism of cofactors and vitamins	Vitamin B6 metabolism	ko00750	2	10	0.527197	0.999123	py01242,py01321
Metabolism	Metabolism of other amino acids	beta-Alanine metabolism	ko00410	2	11	0.581302	0.999123	py06439,py02684
Metabolism	Metabolism of other amino acids	Cyanoamino acid metabolism	ko00460	1	14	0.926689	0.999123	py01582
Metabolism	Metabolism of other amino acids	Phosphonate and phosphinate metabolism	ko00440	1	6	0.673264	0.999123	py04676
Metabolism	Overview	Fatty acid metabolism	ko01212	7	46	0.687198	0.999123	py01712,py01732,py07174,py08301,py06234,py00815,py02579

## Sheet: MC-vs-CMA.DEG.KEGG_enrichme
Pathway Hierarchy1	Pathway Hierarchy2	KEGG Pathway	Pathway ID	Gene Number	Background number	P-Value	Q-Value	Gene IDs
Cellular Processes	Transport and catabolism	Autophagy - other eukaryotes	ko04136	1	7	0.0734664	0.541353	py02749
Cellular Processes	Transport and catabolism	Phagosome	ko04145	2	38	0.0630175	0.541353	py02749,py10967
Environmental Information Processing	Signal transduction	Phosphatidylinositol signaling system	ko04070	1	28	0.263654	0.541353	py02749
Genetic Information Processing	Folding, sorting and degradation	Protein export	ko03060	1	32	0.295284	0.541353	py07061
Genetic Information Processing	Folding, sorting and degradation	Protein processing in endoplasmic reticulum	ko04141	3	108	0.110549	0.541353	novel.16065,py06325,py00404
Genetic Information Processing	Transcription	RNA polymerase	ko03020	1	28	0.263654	0.541353	py03389
Metabolism	Carbohydrate metabolism	Inositol phosphate metabolism	ko00562	1	30	0.279638	0.541353	py02749
Metabolism	Energy metabolism	Nitrogen metabolism	ko00910	1	29	0.271689	0.541353	py01276
Metabolism	Energy metabolism	Photosynthesis - antenna proteins	ko00196	1	18	0.178393	0.541353	py04703
Metabolism	Energy metabolism	Photosynthesis	ko00195	1	21	0.204935	0.541353	py00188
Metabolism	Lipid metabolism	Steroid biosynthesis	ko00100	1	20	0.196182	0.541353	py04338
Metabolism	Metabolism of other amino acids	Selenocompound metabolism	ko00450	1	13	0.132222	0.541353	py08278
Environmental Information Processing	Membrane transport	ABC transporters	ko02010	1	38	0.340256	0.557251	py05956
Metabolism	Amino acid metabolism	Cysteine and methionine metabolism	ko00270	1	40	0.354614	0.557251	py08278
Genetic Information Processing	Translation	mRNA surveillance pathway	ko03015	1	48	0.409059	0.599954	novel.10152
Cellular Processes	Transport and catabolism	Endocytosis	ko04144	1	60	0.482417	0.624304	py00404
Genetic Information Processing	Folding, sorting and degradation	Ubiquitin mediated proteolysis	ko04120	1	57	0.464958	0.624304	py03503
Genetic Information Processing	Translation	RNA transport	ko03013	1	75	0.561703	0.650393	novel.10152
Metabolism	Nucleotide metabolism	Pyrimidine metabolism	ko00240	1	75	0.561703	0.650393	py03389
Genetic Information Processing	Transcription	Spliceosome	ko03040	1	102	0.675613	0.733404	py00404
Metabolism	Nucleotide metabolism	Purine metabolism	ko00230	1	109	0.700067	0.733404	py03389
Metabolism	Overview	Biosynthesis of amino acids	ko01230	1	162	0.835104	0.835104	py08278
